# Supplementary material for: Antioxidant Ready-to-Use Grape Pomace Extracts Recovered with Natural Eutectic Mixtures for Formulation of Color-Rich Gummies
Source: Foods. 2024 Sep 7;13(17):2840. doi: 10.3390/foods13172840 (PMC11395118; doi:10.3390/foods13172840)
Supplement: Supplementary file 1 [file foods-13-02840-s001.zip]

Archive with 1 entries (1 files):
- foods-3181338-supplementary.pdf
